# Supplementary material for: Iron Deficiency in Cystic Fibrosis: A Cross-Sectional Single-Centre Study in a Referral Adult Centre
Source: Nutrients. 2022 Feb 5;14(3):673. doi: 10.3390/nu14030673 (PMC8838796; doi:10.3390/nu14030673)
Supplement: Supplementary file 1 [file nutrients-14-00673-s001.zip]

Archive with 1 entries (1 files):
- nutrients-1577545-supplementary.pdf
